# Supplementary material for: Perceptions and behavior of clinical researchers and research support staff regarding data FAIRification
Source: Sci Data. 2022 May 27;9:241. doi: 10.1038/s41597-022-01325-2 (PMC9142513; doi:10.1038/s41597-022-01325-2)
Supplement: Supplementary file 1 — Supplementary Table 1 [file 41597_2022_1325_MOESM1_ESM.xlsx]

## Sheet: Blad1
Observed variable	Question
Attitude1	My research data being FAIR is useful for myself
Attitude2	My research data being FAIR is useful for others
Attitude3	Other people's research data being FAIR is useful for me
Attitude4	Other people's research data being FAIR is useful for others
Awareness1	I understand why research data have to be made FAIR
Awareness2	I understand the impact of FAIR research data
Awareness3	I know what steps to take to make my research data FAIR
Awareness4	I know which person I should contact in my institution that can help me to make my research data FAIR
Behavior1	I add metadata to my datasets
Behavior2	I add metadata to as many data elements as possible
Behavior3	I deposit my data in a data repository (e.g., Figshare or NARCIS)
Behavior4	I include the methods of making my research data FAIR in my Data Management Plan
Compatibility1	The process of making research data FAIR is incorporated in the way that I conduct research
ExperiencedUsefulness1	(if applicable) When I made my research data FAIR, it increased the impact of my research project
ExperiencedUsefulness2	(if applicable) When I made my research data FAIR, it improved the quality of my research data
ExperiencedUsefulness3	(if applicable) When I made my research data FAIR, it led to better collaboration with researchers in my department
ExperiencedUsefulness4	(if applicable) When I made my research data FAIR, it led to better collaboration with researchers in my organization
ExperiencedUsefulness5	(if applicable) When I made my research data FAIR, it led to better collaboration with researchers from other organizations
ExperiencedUsefulness6	(if applicable) When I made my research data FAIR, it allowed me to work more efficiently
ExternalInfluence1	Organizations funding my research oblige me to make a plan related to FAIR data
ExternalInfluence2	Organizations funding my research oblige me to make my research data FAIR
FacilitatingConditions1	I have enough time to make my research data FAIR
FacilitatingConditions2	I have the appropriate tools to make my research data FAIR
FacilitatingConditions3	I have had the appropriate training to make my research data FAIR
FacilitatingConditions4	I know where to find help when making my research data FAIR
IntentionToAct1	When I have the possibility and resources to make my research data FAIR, I intend to do so.
IntentionToAct2	When I have to spend an extra amount of my own budget on making my research data FAIR, I still intend to do so.
IntentionToAct3	When I have to spend an extra amount of my own (research) time on making my research data FAIR, I still intend to do so.
IntentionToAct4	When I have to spend an extra amount of my own budget and an extra amount of my own (research) time on making my research data FAIR, I still intend to do so.
InterpersonalInfluence1	My supervisor stimulates me to make my research data FAIR
InterpersonalInfluence2	My supervisor obliges me to make my research data FAIR
InterpersonalInfluence3	My (primary) organization stimulates me to make my research data FAIR
InterpersonalInfluence4	My (primary) organization obliges me to make my research data FAIR
PerceivedBehavioralControl1	I can decide by myself whether my research data should be made FAIR
PerceivedEaseOfUse1	The process of making research data FAIR is clear and understandable for me
PerceivedRisk1	Making research data FAIR can harm the privacy of the included patients
PerceivedRisk2	Making research data FAIR can lead to errors
PerceivedUsefulness1	Making my research data FAIR may increase the impact of my research project
PerceivedUsefulness2	Making my research data FAIR may improve the quality of my research data
PerceivedUsefulness3	Making my research data FAIR may lead to better collaboration with researchers in my department
PerceivedUsefulness4	Making my research data FAIR may lead to better collaboration with researchers in my organization
PerceivedUsefulness5	Making my research data FAIR may lead to better collaboration with researchers from other organizations
PerceivedUsefulness6	Making my research data FAIR may allow me to work more efficiently
SelfEfficacy1	I am able to make my research data FAIR, by myself
SelfEfficacy2	I am able to make my research data FAIR, with help
SelfEfficacy3	I am able to make my research data Findable, by myself
SelfEfficacy4	I am able to make my research data Findable, with help
SelfEfficacy5	I am able to make my research data Accessible, by myself
SelfEfficacy6	I am able to make my research data Accessible, with help
SelfEfficacy7	I am able to make my research data Interoperable, by myself
SelfEfficacy8	I am able to make my research data Interoperable, with help
SelfEfficacy9	I am able to make my research data Reusable, by myself
SelfEfficacy10	I am able to make my research data Reusable, with help
SituationalNormality1	In my organization it is common to make research data FAIR
StructuralAssurance1	My organization has implemented a FAIR data policy
StructuralAssurance2	My organization provides infrastructure for storage of FAIR data
StructuralAssurance3	My organization has appointed one or more FAIR data steward(s)
StructuralAssurance4	My organization provides training that focuses on the process of making research data FAIR
SubjectiveNorm1	I make my research data FAIR because my (direct) colleagues expect it from me
