# Supplementary material for: Perceptions and behavior of clinical researchers and research support staff regarding data FAIRification
Source: Sci Data. 2022 May 27;9:241. doi: 10.1038/s41597-022-01325-2 (PMC9142513; doi:10.1038/s41597-022-01325-2)
Supplement: Supplementary file 2 — Supplementary Table 2 [file 41597_2022_1325_MOESM2_ESM.xlsx]

## Sheet: Blad1
	Researchers								Support staff
Observed variable	All		Knowledge of FAIR		No knowledge of FAIR				All
	Mean	SD	Mean	SD	Mean	SD	p		Mean	SD
Attitude1	3.84	0.84	3.89	1.01	3.81	0.68	>0.999		3.94	1.06
Attitude2	4.31	0.6	4.34	0.65	4.32	0.55	>0.999		4.44	0.63
Attitude3	4.19	0.67	4.28	0.69	4.12	0.64	>0.999		4.31	0.70
Attitude4	4.21	0.61	4.28	0.61	4.16	0.62	>0.999		4.31	0.70
Awareness1	4.32	0.66	4.46	0.55	4.23	0.72	>0.999		4.56	0.51
Awareness2	4.09	0.77	4.26	0.7	4	0.78	>0.999		4.44	0.51
Awareness3	3	0.91	3.35	0.94	2.82	0.87	0.043	*	3.81	0.91
Awareness4	3.33	1.15	3.8	1.07	3.04	1.12	0.002	**	4.19	0.91
Behavior1	3.22	1.02	3.47	0.94	3.05	1.07	0.724		3.62	1.02
Behavior2	3.1	1.03	3.23	1.03	2.97	1.03	>0.999		3.12	1.09
Behavior3	2.47	0.96	2.62	1.08	2.4	0.85	>0.999		2.81	1.05
Behavior4	3.05	1.04	3.35	0.9	2.85	1.1	0.234		3.56	0.89
Compatibility1	3.37	0.94	3.69	0.79	3.11	1.01	0.01	*	3.69	1.01
ExperiencedUsefulness1	2.77	1.31	2.81	1.36	2.73	1.37	>0.999		2.75	1.77
ExperiencedUsefulness2	3.54	1.27	3.45	1.37	3.48	1.34	>0.999		2.81	1.83
ExperiencedUsefulness3	2.89	1.53	2.82	1.6	2.82	1.58	>0.999		2.25	1.95
ExperiencedUsefulness4	2.56	1.5	2.53	1.54	2.49	1.55	>0.999		2.06	1.81
ExperiencedUsefulness5	2.74	1.67	2.7	1.71	2.68	1.72	>0.999		2.31	2.02
ExperiencedUsefulness6	3.34	1.26	3.22	1.37	3.33	1.34	>0.999		2.69	1.89
ExternalInfluence1	2.96	1.08	3.38	1.07	2.74	1.11	0.062		3.88	1.20
ExternalInfluence2	2.79	1.08	3.09	1.07	2.58	1.03	0.329		3.25	1.00
FacilitatingConditions1	2.65	1	2.78	1.08	2.6	0.97	>0.999		3.06	1.18
FacilitatingConditions2	2.76	0.95	3.14	1.01	2.55	0.9	0.024	*	3.56	1.09
FacilitatingConditions3	2.38	1.02	2.82	1.09	2.18	0.99	0.013	*	3.50	1.15
FacilitatingConditions4	3.27	1.01	3.77	0.79	2.95	1.05	<0.001	***	4.12	0.72
IntentionToAct1	4.08	0.63	4.15	0.72	4.03	0.55	>0.999		4.19	0.75
IntentionToAct2	2.86	0.96	3.03	0.91	2.78	0.96	>0.999		3.25	0.68
IntentionToAct3	3.41	0.92	3.47	0.95	3.36	0.86	>0.999		3.44	0.81
IntentionToAct4	2.73	1.01	2.77	0.97	2.71	1.01	>0.999		2.81	0.83
InterpersonalInfluence1	2.85	1.01	3.18	1	2.67	0.99	0.113		3.56	0.89
InterpersonalInfluence2	2.35	0.98	2.59	1.01	2.23	0.98	>0.999		2.94	1.12
InterpersonalInfluence3	3.25	1.12	3.76	0.89	2.92	1.15	<0.001	***	4.06	0.68
InterpersonalInfluence4	2.65	1.09	2.93	1.02	2.41	1.08	0.172		2.88	1.02
PerceivedBehavioralControl1	3.05	0.98	3.19	1.02	2.96	0.9	>0.999		3.31	0.79
PerceivedEaseOfUse1	3.15	0.95	3.3	0.92	3	1	>0.999		3.19	1.11
PerceivedRisk1	2.4	1	2.36	1.12	2.41	0.94	>0.999		2.31	1.30
PerceivedRisk2	2.41	0.86	2.36	0.97	2.42	0.82	>0.999		2.25	1.18
PerceivedUsefulness1	3.59	0.93	3.68	0.98	3.64	0.9	>0.999		4.25	0.86
PerceivedUsefulness2	3.88	0.98	3.91	1.06	3.92	0.86	>0.999		4.19	0.83
PerceivedUsefulness3	3.71	0.98	3.78	0.91	3.68	1.07	>0.999		3.94	1.06
PerceivedUsefulness4	3.79	0.84	3.86	0.83	3.73	0.92	>0.999		3.81	1.17
PerceivedUsefulness5	4.16	0.73	4.24	0.81	4.1	0.69	>0.999		4.25	0.93
PerceivedUsefulness6	3.58	0.95	3.58	1.06	3.64	0.89	>0.999		3.88	1.15
SelfEfficacy1	2.96	1	3.16	0.95	2.84	1.01	>0.999		3.31	0.95
SelfEfficacy2	3.94	0.68	3.99	0.65	3.86	0.71	>0.999		3.81	0.75
SelfEfficacy3	3.93	0.62	3.99	0.63	3.86	0.63	>0.999		3.88	0.72
SelfEfficacy4	3.11	1.01	3.28	0.99	3.07	1.03	>0.999		3.75	0.86
SelfEfficacy5	3.95	0.69	4.04	0.61	3.86	0.75	>0.999		4.00	0.63
SelfEfficacy6	3.08	1.02	3.28	0.97	3.03	1.05	>0.999		3.75	0.86
SelfEfficacy7	3.95	0.69	4.07	0.63	3.85	0.74	>0.999		4.06	0.68
SelfEfficacy8	3.05	1.07	3.27	1.01	2.89	1.06	>0.999		3.38	0.89
SelfEfficacy9	3.93	0.65	4.04	0.65	3.86	0.67	>0.999		4.12	0.81
SelfEfficacy10	3.29	1	3.47	0.89	3.14	1.07	>0.999		3.44	0.96
SituationalNormality1	3.08	0.94	3.32	0.83	2.88	0.97	0.472		3.25	0.86
StructuralAssurance1	3.29	0.94	3.72	0.82	2.99	0.91	<0.001	***	3.88	0.72
StructuralAssurance2	3.25	1	3.54	0.91	3.1	1.02	0.252		3.88	0.62
StructuralAssurance3	3	0.98	3.43	0.88	2.75	0.98	0.002	**	3.88	0.62
StructuralAssurance4	2.92	1.1	3.51	0.98	2.51	1.03	<0.001	***	3.75	1.06
SubjectiveNorm1	2.66	1	2.84	1.01	2.56	0.96	>0.999		3.06	0.85
