# Supplementary material for: Perceptions and behavior of clinical researchers and research support staff regarding data FAIRification
Source: Sci Data. 2022 May 27;9:241. doi: 10.1038/s41597-022-01325-2 (PMC9142513; doi:10.1038/s41597-022-01325-2)
Supplement: Supplementary file 3 — Supplementary Table 3 [file 41597_2022_1325_MOESM3_ESM.xlsx]

## Sheet: All researchers
Observed variable	Strongly disagree	Disagree	Neutral	Agree	Strongly agree		Neg.	Pos.
	%	%	%	%	%		%	%
Attitude1	0.763	6.87	19.1	54.2	19.1		7.633	73.3
Attitude2	0	0.763	4.58	57.3	37.4		0.763	94.7
Attitude3	0	0	14.5	51.9	33.6		0	85.5
Attitude4	0	0	9.92	58.8	31.3		0	90.1
Awareness1	0.763	0.763	3.82	55	39.7		1.526	94.7
Awareness2	0.763	3.82	9.16	58	28.2		4.583	86.2
Awareness3	4.58	26	35.9	32.1	1.53		30.58	33.63
Awareness4	7.63	19.8	16.8	43.5	12.2		27.43	55.7
Behavior1	6.11	18.3	29	40.5	6.11		24.41	46.61
Behavior2	7.63	19.8	32.8	34.4	5.34		27.43	39.74
Behavior3	14.5	40.5	30.5	12.2	2.29		55	14.49
Behavior4	7.63	25.2	25.2	38.9	3.05		32.83	41.95
Compatibility1	3.82	14.5	29	46.6	6.11		18.32	52.71
ExperiencedUsefulness1	3.05	13.7	40.5	27.5	3.05		16.75	30.55
ExperiencedUsefulness2	2.29	9.16	18.3	45.8	19.1		11.45	64.9
ExperiencedUsefulness3	2.29	13	26.7	32.8	9.92		15.29	42.72
ExperiencedUsefulness4	2.29	16	33.6	23.7	5.34		18.29	29.04
ExperiencedUsefulness5	3.82	9.92	29.8	22.1	14.5		13.74	36.6
ExperiencedUsefulness6	2.29	16	26	33.6	17.6		18.29	51.2
ExternalInfluence1	11.5	20.6	33.6	29	5.34		32.1	34.34
ExternalInfluence2	13	26.7	34.4	20.6	5.34		39.7	25.94
FacilitatingConditions1	11.5	37.4	27.5	22.1	1.53		48.9	23.63
FacilitatingConditions2	6.87	36.6	33.6	19.8	3.05		43.47	22.85
FacilitatingConditions3	18.3	44.3	20.6	14.5	2.29		62.6	16.79
FacilitatingConditions4	5.34	19.8	22.1	48.1	4.58		25.14	52.68
IntentionToAct1	0.763	0.763	9.16	68.7	20.6		1.526	89.3
IntentionToAct2	7.63	28.2	36.6	25.2	2.29		35.83	27.49
IntentionToAct3	3.82	14.5	22.1	55.7	3.82		18.32	59.52
IntentionToAct4	11.5	30.5	33.6	22.1	2.29		42	24.39
InterpersonalInfluence1	9.92	26	37.4	22.9	3.82		35.92	26.72
InterpersonalInfluence2	19.1	40.5	29.8	7.63	3.05		59.6	10.68
InterpersonalInfluence3	9.16	16.8	22.1	43.5	8.4		25.96	51.9
InterpersonalInfluence4	16	30.5	29.8	19.8	3.82		46.5	23.62
PerceivedBehavioralControl1	4.58	28.2	29	34.4	3.82		32.78	38.22
PerceivedEaseOfUse1	4.58	22.9	28.2	42	2.29		27.48	44.29
PerceivedRisk1	16	47.3	19.8	14.5	2.29		63.3	16.79
PerceivedRisk2	11.5	47.3	31.3	8.4	1.53		58.8	9.93
PerceivedUsefulness1	2.29	8.4	32.8	41.2	15.3		10.69	56.5
PerceivedUsefulness2	2.29	6.87	19.8	42.7	28.2		9.16	70.9
PerceivedUsefulness3	1.53	13.7	16	49.6	19.1		15.23	68.7
PerceivedUsefulness4	0.763	7.63	19.8	55	16.8		8.393	71.8
PerceivedUsefulness5	0.763	2.29	8.4	57.3	31.3		3.053	88.6
PerceivedUsefulness6	1.53	10.7	33.6	36.6	17.6		12.23	54.2
SelfEfficacy1	4.58	33.6	26.7	31.3	3.82		38.18	35.12
SelfEfficacy2	0	2.29	16	67.9	13.7		2.29	81.6
SelfEfficacy3	4.58	26.7	27.5	35.9	5.34		31.28	41.24
SelfEfficacy4	0	3.82	15.3	63.4	17.6		3.82	81
SelfEfficacy5	4.58	28.2	26.7	35.1	5.34		32.78	40.44
SelfEfficacy6	0	3.82	15.3	63.4	17.6		3.82	81
SelfEfficacy7	6.87	26	30.5	29	7.63		32.87	36.63
SelfEfficacy8	0	2.29	17.6	64.9	15.3		2.29	80.2
SelfEfficacy9	3.82	19.8	28.2	39.7	8.4		23.62	48.1
SelfEfficacy10	0	3.05	16.8	63.4	16.8		3.05	80.2
SituationalNormality1	6.11	17.6	42	30.5	3.82		23.71	34.32
StructuralAssurance1	4.58	15.3	31.3	44.3	4.58		19.88	48.88
StructuralAssurance2	6.87	13	35.1	38.2	6.87		19.87	45.07
StructuralAssurance3	5.34	26	38.2	24.4	6.11		31.34	30.51
StructuralAssurance4	12.2	22.1	32.1	28.2	5.34		34.3	33.54
SubjectiveNorm1	11.5	36.6	28.2	22.1	1.53		48.1	23.63

## Sheet: Researchers with FAIR knowledge
Observed variable	Strongly disagree	Disagree	Neutral	Agree	Strongly agree		Neg.	Pos.
	%	%	%	%	%		%	%
Attitude1	1.67	10	15	43.3	30		11.67	73.3
Attitude2	0	1.67	5	53.3	40		1.67	93.3
Attitude3	0	0	13.3	45	41.7		0	86.7
Attitude4	0	0	6.67	58.3	35		0	93.3
Awareness1	0	0	3.33	50	46.7		0	96.7
Awareness2	0	3.33	8.33	51.7	36.7		3.33	88.4
Awareness3	3.33	18.3	33.3	41.7	3.33		21.63	45.03
Awareness4	3.33	15	11.7	46.7	23.3		18.33	70
Behavior1	1.67	18.3	25	48.3	6.67		19.97	54.97
Behavior2	3.33	25	23.3	41.7	6.67		28.33	48.37
Behavior3	15	40	21.7	20	3.33		55	23.33
Behavior4	3.33	18.3	28.3	48.3	1.67		21.63	49.97
Compatibility1	0	8.33	20	63.3	8.33		8.33	71.63
ExperiencedUsefulness1	3.33	10	46.7	25	3.33		13.33	28.33
ExperiencedUsefulness2	5	8.33	18.3	45	20		13.33	65
ExperiencedUsefulness3	3.33	11.7	30	30	11.7		15.03	41.7
ExperiencedUsefulness4	3.33	15	36.7	21.7	6.67		18.33	28.37
ExperiencedUsefulness5	5	6.67	33.3	21.7	15		11.67	36.7
ExperiencedUsefulness6	3.33	18.3	23.3	35	16.7		21.63	51.7
ExternalInfluence1	5	20	31.7	35	8.33		25	43.33
ExternalInfluence2	8.33	25	31.7	25	10		33.33	35
FacilitatingConditions1	10	38.3	23.3	26.7	1.67		48.3	28.37
FacilitatingConditions2	3.33	28.3	35	26.7	6.67		31.63	33.37
FacilitatingConditions3	10	38.3	30	16.7	5		48.3	21.7
FacilitatingConditions4	0	10	21.7	60	8.33		10	68.33
IntentionToAct1	1.67	0	8.33	61.7	28.3		1.67	90
IntentionToAct2	5	28.3	31.7	33.3	1.67		33.3	34.97
IntentionToAct3	5	15	11.7	63.3	5		20	68.3
IntentionToAct4	10	33.3	26.7	30	0		43.3	30
InterpersonalInfluence1	8.33	15	43.3	28.3	5		23.33	33.3
InterpersonalInfluence2	15	36.7	36.7	8.33	3.33		51.7	11.66
InterpersonalInfluence3	3.33	6.67	23.3	53.3	13.3		10	66.6
InterpersonalInfluence4	10	23.3	36.7	25	5		33.3	30
PerceivedBehavioralControl1	5	26.7	21.7	40	6.67		31.7	46.67
PerceivedEaseOfUse1	3.33	16.7	31.7	45	3.33		20.03	48.33
PerceivedRisk1	23.3	38.3	20	16.7	1.67		61.6	18.37
PerceivedRisk2	15	46.7	26.7	10	1.67		61.7	11.67
PerceivedUsefulness1	3.33	6.67	40	33.3	16.7		10	50
PerceivedUsefulness2	5	6.67	18.3	38.3	31.7		11.67	70
PerceivedUsefulness3	1.67	6.67	21.7	53.3	16.7		8.34	70
PerceivedUsefulness4	1.67	3.33	21.7	56.7	16.7		5	73.4
PerceivedUsefulness5	1.67	0	10	46.7	41.7		1.67	88.4
PerceivedUsefulness6	3.33	13.3	26.7	38.3	18.3		16.63	56.6
SelfEfficacy1	0	35	20	40	5		35	45
SelfEfficacy2	0	1.67	13.3	68.3	16.7		1.67	85
SelfEfficacy3	0	33.3	23.3	35	8.33		33.3	43.33
SelfEfficacy4	0	1.67	11.7	68.3	18.3		1.67	86.6
SelfEfficacy5	1.67	28.3	26.7	36.7	6.67		29.97	43.37
SelfEfficacy6	0	1.67	11.7	66.7	20		1.67	86.7
SelfEfficacy7	3.33	25	23.3	40	8.33		28.33	48.33
SelfEfficacy8	0	1.67	11.7	68.3	18.3		1.67	86.6
SelfEfficacy9	0	16.7	26.7	46.7	10		16.7	56.7
SelfEfficacy10	0	0	16.7	63.3	20		0	83.3
SituationalNormality1	1.67	11.7	45	35	6.67		13.37	41.67
StructuralAssurance1	1.67	8.33	21.7	58.3	10		10	68.3
StructuralAssurance2	5	8.33	30	46.7	10		13.33	56.7
StructuralAssurance3	1.67	13.3	45	30	10		14.97	40
StructuralAssurance4	5	10	35	38.3	11.7		15	50
SubjectiveNorm1	10	36.7	25	25	3.33		46.7	28.33

## Sheet: Researchers without FAIR knowle
Observed variable	Strongly disagree	Disagree	Neutral	Agree	Strongly agree		Neg.	Pos.
	%	%	%	%	%		%	%
Attitude1	0	4.23	22.5	63.4	9.86		4.23	73.26
Attitude2	0	0	4.23	60.6	35.2		0	95.8
Attitude3	0	0	15.5	57.7	26.8		0	84.5
Attitude4	0	0	12.7	59.2	28.2		0	87.4
Awareness1	1.41	1.41	4.23	59.2	33.8		2.82	93
Awareness2	1.41	4.23	9.86	63.4	21.1		5.64	84.5
Awareness3	5.63	32.4	38	23.9	0		38.03	23.9
Awareness4	11.3	23.9	21.1	40.8	2.82		35.2	43.62
Behavior1	9.86	18.3	32.4	33.8	5.63		28.16	39.43
Behavior2	11.3	15.5	40.8	28.2	4.23		26.8	32.43
Behavior3	14.1	40.8	38	5.63	1.41		54.9	7.04
Behavior4	11.3	31	22.5	31	4.23		42.3	35.23
Compatibility1	7.04	19.7	36.6	32.4	4.23		26.74	36.63
ExperiencedUsefulness1	2.82	16.9	35.2	29.6	2.82		19.72	32.42
ExperiencedUsefulness2	0	9.86	18.3	46.5	18.3		9.86	64.8
ExperiencedUsefulness3	1.41	14.1	23.9	35.2	8.45		15.51	43.65
ExperiencedUsefulness4	1.41	16.9	31	25.4	4.23		18.31	29.63
ExperiencedUsefulness5	2.82	12.7	26.8	22.5	14.1		15.52	36.6
ExperiencedUsefulness6	1.41	14.1	28.2	32.4	18.3		15.51	50.7
ExternalInfluence1	16.9	21.1	35.2	23.9	2.82		38	26.72
ExternalInfluence2	16.9	28.2	36.6	16.9	1.41		45.1	18.31
FacilitatingConditions1	12.7	36.6	31	18.3	1.41		49.3	19.71
FacilitatingConditions2	9.86	43.7	32.4	14.1	0		53.56	14.1
FacilitatingConditions3	25.4	49.3	12.7	12.7	0		74.7	12.7
FacilitatingConditions4	9.86	28.2	22.5	38	1.41		38.06	39.41
IntentionToAct1	0	1.41	9.86	74.6	14.1		1.41	88.7
IntentionToAct2	9.86	28.2	40.8	18.3	2.82		38.06	21.12
IntentionToAct3	2.82	14.1	31	49.3	2.82		16.92	52.12
IntentionToAct4	12.7	28.2	39.4	15.5	4.23		40.9	19.73
InterpersonalInfluence1	11.3	35.2	32.4	18.3	2.82		46.5	21.12
InterpersonalInfluence2	22.5	43.7	23.9	7.04	2.82		66.2	9.86
InterpersonalInfluence3	14.1	25.4	21.1	35.2	4.23		39.5	39.43
InterpersonalInfluence4	21.1	36.6	23.9	15.5	2.82		57.7	18.32
PerceivedBehavioralControl1	4.23	29.6	35.2	29.6	1.41		33.83	31.01
PerceivedEaseOfUse1	5.63	28.2	25.4	39.4	1.41		33.83	40.81
PerceivedRisk1	9.86	54.9	19.7	12.7	2.82		64.76	15.52
PerceivedRisk2	8.45	47.9	35.2	7.04	1.41		56.35	8.45
PerceivedUsefulness1	1.41	9.86	26.8	47.9	14.1		11.27	62
PerceivedUsefulness2	0	7.04	21.1	46.5	25.4		7.04	71.9
PerceivedUsefulness3	1.41	19.7	11.3	46.5	21.1		21.11	67.6
PerceivedUsefulness4	0	11.3	18.3	53.5	16.9		11.3	70.4
PerceivedUsefulness5	0	4.23	7.04	66.2	22.5		4.23	88.7
PerceivedUsefulness6	0	8.45	39.4	35.2	16.9		8.45	52.1
SelfEfficacy1	8.45	32.4	32.4	23.9	2.82		40.85	26.72
SelfEfficacy2	0	2.82	18.3	67.6	11.3		2.82	78.9
SelfEfficacy3	8.45	21.1	31	36.6	2.82		29.55	39.42
SelfEfficacy4	0	5.63	18.3	59.2	16.9		5.63	76.1
SelfEfficacy5	7.04	28.2	26.8	33.8	4.23		35.24	38.03
SelfEfficacy6	0	5.63	18.3	60.6	15.5		5.63	76.1
SelfEfficacy7	9.86	26.8	36.6	19.7	7.04		36.66	26.74
SelfEfficacy8	0	2.82	22.5	62	12.7		2.82	74.7
SelfEfficacy9	7.04	22.5	29.6	33.8	7.04		29.54	40.84
SelfEfficacy10	0	5.63	16.9	63.4	14.1		5.63	77.5
SituationalNormality1	9.86	22.5	39.4	26.8	1.41		32.36	28.21
StructuralAssurance1	7.04	21.1	39.4	32.4	0		28.14	32.4
StructuralAssurance2	8.45	16.9	39.4	31	4.23		25.35	35.23
StructuralAssurance3	8.45	36.6	32.4	19.7	2.82		45.05	22.52
StructuralAssurance4	18.3	32.4	29.6	19.7	0		50.7	19.7
SubjectiveNorm1	12.7	36.6	31	19.7	0		49.3	19.7

## Sheet: Research support staff
Observed variable	Strongly disagree	Disagree	Neutral	Agree	Strongly agree		Neg.	Pos.
	%	%	%	%	%		%	%
Attitude1	6.25	0	18.8	43.8	31.2		6.25	75
Attitude2	0	0	6.25	43.8	50		0	93.8
Attitude3	0	0	12.5	43.8	43.8		0	87.6
Attitude4	0	0	12.5	43.8	43.8		0	87.6
Awareness1	0	0	0	43.8	56.2		0	100
Awareness2	0	0	0	56.2	43.8		0	100
Awareness3	0	6.25	31.2	37.5	25		6.25	62.5
Awareness4	0	6.25	12.5	37.5	43.8		6.25	81.3
Behavior1	6.25	6.25	18.8	56.2	12.5		12.5	68.7
Behavior2	6.25	18.8	43.8	18.8	12.5		25.05	31.3
Behavior3	6.25	37.5	31.2	18.8	6.25		43.75	25.05
Behavior4	0	12.5	31.2	43.8	12.5		12.5	56.3
Compatibility1	0	18.8	12.5	50	18.8		18.8	68.8
ExperiencedUsefulness1	0	6.25	18.8	43.8	6.25		6.25	50.05
ExperiencedUsefulness2	0	12.5	0	56.2	6.25		12.5	62.45
ExperiencedUsefulness3	0	12.5	6.25	37.5	6.25		12.5	43.75
ExperiencedUsefulness4	0	12.5	25	18.8	6.25		12.5	25.05
ExperiencedUsefulness5	0	6.25	25	12.5	18.8		6.25	31.3
ExperiencedUsefulness6	0	12.5	31.2	6.25	25		12.5	31.25
ExternalInfluence1	6.25	6.25	18.8	31.2	37.5		12.5	68.7
ExternalInfluence2	6.25	12.5	37.5	37.5	6.25		18.75	43.75
FacilitatingConditions1	6.25	25	43.8	6.25	18.8		31.25	25.05
FacilitatingConditions2	6.25	0	50	18.8	25		6.25	43.8
FacilitatingConditions3	0	25	25	25	25		25	50
FacilitatingConditions4	0	0	18.8	50	31.2		0	81.2
IntentionToAct1	0	0	18.8	43.8	37.5		0	81.3
IntentionToAct2	0	12.5	50	37.5	0		12.5	37.5
IntentionToAct3	0	18.8	18.8	62.5	0		18.8	62.5
IntentionToAct4	6.25	25	50	18.8	0		31.25	18.8
InterpersonalInfluence1	0	6.25	50	25	18.8		6.25	43.8
InterpersonalInfluence2	12.5	18.8	37.5	25	6.25		31.3	31.25
InterpersonalInfluence3	0	0	18.8	56.2	25		0	81.2
InterpersonalInfluence4	6.25	31.2	37.5	18.8	6.25		37.45	25.05
PerceivedBehavioralControl1	0	12.5	50	31.2	6.25		12.5	37.45
PerceivedEaseOfUse1	6.25	18.8	37.5	25	12.5		25.05	37.5
PerceivedRisk1	31.2	37.5	6.25	18.8	6.25		68.7	25.05
PerceivedRisk2	25	50	6.25	12.5	6.25		75	18.75
PerceivedUsefulness1	0	6.25	6.25	43.8	43.8		6.25	87.6
PerceivedUsefulness2	0	6.25	6.25	50	37.5		6.25	87.5
PerceivedUsefulness3	6.25	0	18.8	43.8	31.2		6.25	75
PerceivedUsefulness4	6.25	6.25	18.8	37.5	31.2		12.5	68.7
PerceivedUsefulness5	0	6.25	12.5	31.2	50		6.25	81.2
PerceivedUsefulness6	6.25	0	31.2	25	37.5		6.25	62.5
SelfEfficacy1	0	18.8	43.8	25	12.5		18.8	37.5
SelfEfficacy2	0	6.25	12.5	68.8	12.5		6.25	81.3
SelfEfficacy3	0	6.25	31.2	43.8	18.8		6.25	62.6
SelfEfficacy4	0	0	18.8	62.5	18.8		0	81.3
SelfEfficacy5	0	6.25	31.2	43.8	18.8		6.25	62.6
SelfEfficacy6	0	0	18.8	56.2	25		0	81.2
SelfEfficacy7	0	18.8	31.2	43.8	6.25		18.8	50.05
SelfEfficacy8	0	6.25	6.25	56.2	31.2		6.25	87.4
SelfEfficacy9	0	18.8	31.2	37.5	12.5		18.8	50
SelfEfficacy10	0	6.25	18.8	62.5	12.5		6.25	75
SituationalNormality1	0	18.8	43.8	31.2	6.25		18.8	37.45
StructuralAssurance1	0	0	31.2	50	18.8		0	68.8
StructuralAssurance2	0	0	25	62.5	12.5		0	75
StructuralAssurance3	0	0	25	62.5	12.5		0	75
StructuralAssurance4	6.25	0	31.2	37.5	25		6.25	62.5
SubjectiveNorm1	6.25	12.5	50	31.2	0		18.75	31.2
