# Supplementary material for: Perceptions and behavior of clinical researchers and research support staff regarding data FAIRification
Source: Sci Data. 2022 May 27;9:241. doi: 10.1038/s41597-022-01325-2 (PMC9142513; doi:10.1038/s41597-022-01325-2)
Supplement: Supplementary file 4 — Supplementary Table 4 [file 41597_2022_1325_MOESM4_ESM.xlsx]

## Sheet: Blad1
Observed variable	Latent variable	Loading
Attitude1	Attitude	0.7213
Attitude2	Attitude	0.7759
Attitude3	Attitude	0.7825
Attitude4	Attitude	0.802
Awareness1	Awareness	0.8357
Awareness2	Awareness	0.7888
Awareness3	Awareness	0.6884
Awareness4	Awareness	0.2869
Behavior1	Behavior	0.7031
Behavior2	Behavior	0.7031
Behavior3	Behavior	0.6596
Behavior4	Behavior	0.6974
ExperiencedUsefulness1	Experienced usefulness	0.832
ExperiencedUsefulness2	Experienced usefulness	0.9035
ExperiencedUsefulness3	Experienced usefulness	0.8803
ExperiencedUsefulness4	Experienced usefulness	0.861
ExperiencedUsefulness5	Experienced usefulness	0.7892
ExperiencedUsefulness6	Experienced usefulness	0.8838
ExternalInfluence1	External influence	0.8826
ExternalInfluence2	External influence	0.9923
FacilitatingConditions1	Facilitating conditions	0.8441
FacilitatingConditions2	Facilitating conditions	0.7735
FacilitatingConditions3	Facilitating conditions	0.7358
FacilitatingConditions4	Facilitating conditions	0.0566
IntentionToAct1	Intention to act	0.7628
IntentionToAct2	Intention to act	0.8279
IntentionToAct3	Intention to act	0.7875
IntentionToAct4	Intention to act	0.8607
InterpersonalInfluence1	Interpersonal influence	0.8706
InterpersonalInfluence2	Interpersonal influence	0.884
InterpersonalInfluence3	Interpersonal influence	0.7525
InterpersonalInfluence4	Interpersonal influence	0.8659
PerceivedRisk1	Perceived risk	0.9166
PerceivedRisk2	Perceived risk	0.6991
PerceivedUsefulness1	Perceived usefulness	0.7164
PerceivedUsefulness2	Perceived usefulness	0.7099
PerceivedUsefulness3	Perceived usefulness	0.7676
PerceivedUsefulness4	Perceived usefulness	0.7559
PerceivedUsefulness5	Perceived usefulness	0.5667
PerceivedUsefulness6	Perceived usefulness	0.6449
SelfEfficacy1	Self-efficacy	0.4666
SelfEfficacy2	Self-efficacy	-0.561
SelfEfficacy3	Self-efficacy	0.2866
SelfEfficacy4	Self-efficacy	-0.6293
SelfEfficacy5	Self-efficacy	0.446
SelfEfficacy6	Self-efficacy	-0.5381
SelfEfficacy7	Self-efficacy	0.4383
SelfEfficacy8	Self-efficacy	-0.5261
SelfEfficacy9	Self-efficacy	0.3748
SelfEfficacy10	Self-efficacy	-0.4063
StructuralAssurance1	Structural assurance	0.868
StructuralAssurance2	Structural assurance	0.8781
StructuralAssurance3	Structural assurance	0.771
StructuralAssurance4	Structural assurance	0.8405
