# Supplementary material for: Perceptions and behavior of clinical researchers and research support staff regarding data FAIRification
Source: Sci Data. 2022 May 27;9:241. doi: 10.1038/s41597-022-01325-2 (PMC9142513; doi:10.1038/s41597-022-01325-2)
Supplement: Supplementary file 5 — Supplementary Table 5 [file 41597_2022_1325_MOESM5_ESM.xlsx]

## Sheet: Blad1
Latent variable	# of observed variables	Dillon-Goldstein’s rho
Attitude	4	0.864
Awareness	4	0.787
Behavior	4	0.787
Experienced usefulness	6	0.944
External influence	2	0.952
Facilitating conditions	4	0.838
Intention to act	4	0.887
Interpersonal influence	4	0.91
Perceived risk	2	0.808
Perceived usefulness	6	0.851
Self-efficacy	10	0.884
Structural assurance	4	0.91
