# Supplementary material for: Perceptions and behavior of clinical researchers and research support staff regarding data FAIRification
Source: Sci Data. 2022 May 27;9:241. doi: 10.1038/s41597-022-01325-2 (PMC9142513; doi:10.1038/s41597-022-01325-2)
Supplement: Supplementary file 6 — Supplementary Table 6 [file 41597_2022_1325_MOESM6_ESM.xlsx]

## Sheet: Blad1
Latent variable	AVE
Attitude	0.594
Awareness	0.469
Behavior	0.478
Compatibility	1
Experienced usefulness	0.738
External influence	0.882
Facilitating conditions	0.464
Intention to act	0.657
Interpersonal influence	0.714
Perceived behavioral control	1
Perceived ease of use	1
Perceived risk	0.664
Perceived usefulness	0.486
Self-efficacy	0.227
Situational normality	1
Structural assurance	0.706
Subjective norm	1
