# Supplementary material for: Perceptions and behavior of clinical researchers and research support staff regarding data FAIRification
Source: Sci Data. 2022 May 27;9:241. doi: 10.1038/s41597-022-01325-2 (PMC9142513; doi:10.1038/s41597-022-01325-2)
Supplement: Supplementary file 7 — Supplementary Table 7 [file 41597_2022_1325_MOESM7_ESM.xlsx]

## Sheet: Research support staff
	Attitude	Awareness	Behavior	Compatibility	ExperiencedUsefulness	ExternalInfluence	FacilitatingConditions	IntentionToAct	InterpersonalInfluence	PerceivedBehavioralControl	PerceivedEaseOfUse	PerceivedRisk	PerceivedUsefulness	SelfEfficacy	SituationalNormality	StructuralAssurance	SubjectiveNorm
Attitude	-
Awareness	0.242	-
Behavior	0.173	0.33	-
Compatibility	0.212	0.496	0.47	-
ExperiencedUsefulness	0.237	0.214	0.3	0.266	-
ExternalInfluence	0.0296	0.207	0.322	0.292	0.111	-
FacilitatingConditions	0.131	0.427	0.437	0.482	0.188	0.204	-
IntentionToAct	0.394	0.239	0.339	0.303	0.344	0.165	0.35	-
InterpersonalInfluence	0.23	0.458	0.503	0.583	0.291	0.438	0.52	0.349	-
PerceivedBehavioralControl	-0.0366	0.0374	-0.0751	0.0641	0.0793	-0.0573	0.0691	-0.0337	-0.0924	-
PerceivedEaseOfUse	0.183	0.467	0.314	0.399	0.281	0.164	0.512	0.18	0.404	0.12	-
PerceivedRisk	-0.325	-0.238	-0.0167	-0.303	-0.255	0.032	-0.178	-0.329	-0.179	0.00622	-0.195	-
PerceivedUsefulness	0.52	0.218	0.252	0.27	0.24	0.0696	0.303	0.421	0.333	-0.0565	0.251	-0.292	-
SelfEfficacy	0.226	0.481	0.43	0.519	0.37	0.181	0.506	0.225	0.466	-0.00544	0.498	-0.291	0.268	-
SituationalNormality	0.0963	0.42	0.452	0.572	0.26	0.408	0.572	0.347	0.62	-0.00668	0.369	-0.289	0.226	0.427	-
StructuralAssurance	0.0407	0.351	0.33	0.478	0.072	0.412	0.548	0.194	0.549	0.00433	0.421	-0.149	0.182	0.331	0.573	-
SubjectiveNorm	0.167	0.237	0.199	0.269	0.339	0.129	0.39	0.283	0.553	-0.0627	0.366	-0.165	0.355	0.276	0.376	0.28	-
